# Supplementary material for: A Dosimetric Comparison of the Accumulated Dose in Prostate SBRT for Non-Adaptive and Adaptive External Beam Radiotherapy
Source: Cancers (Basel). 2026 Apr 29;18(9):1417. doi: 10.3390/cancers18091417 (PMC13162975; doi:10.3390/cancers18091417)
Supplement: Supplementary file 1 [file cancers-18-01417-s001.zip › Table_S1.xlsx]

## Sheet: Sheet1
Patient #	Contour	Mean DICE	SD DICE	Mean MDA	SD MDA
001	PTV	0.969882	0.00386848	0.328002	0.0391898
002	PTV	0.956775	0.0058722	0.503703	0.0645622
003	PTV	0.956573	0.00600126	0.442957	0.0640857
004	PTV	0.958746	0.00694996	0.52586	0.0973747
005	PTV	0.934052	0.0152625	0.97191	0.223448
006	PTV	0.917347	0.0412924	0.825667	0.457136
007	PTV	0.96072	0.00622726	0.466123	0.074199
008	PTV	0.92436	0.00864599	1.14816	0.112775
009	PTV	0.946819	0.0124456	0.509401	0.115448
010	PTV	0.946506	0.0103529	0.698349	0.159523
011	PTV	0.951363	0.00222186	0.574152	0.0329767
012	PTV	0.94332	0.00842644	0.589823	0.0924985
013	PTV	0.954312	0.0121229	0.593765	0.143625
014	PTV	0.947109	0.00638934	0.503499	0.0653212
015	PTV	0.941887	0.0132943	0.673453	0.17102
016	PTV	0.960053	0.00404602	0.414819	0.0395362
017	PTV	0.95714	0.00586411	0.478854	0.0663637
018	PTV	0.957195	0.0105065	0.622041	0.167475
019	PTV	0.944209	0.0137027	0.682041	0.183552
020	PTV	0.949653	0.0106632	0.573506	0.137251
001	CTV	0.964789	0.00538975	0.30044	0.0400638
002	CTV	0.944899	0.00872392	0.503435	0.0744092
003	CTV	0.937508	0.00618014	0.471002	0.0490695
004	CTV	0.94065	0.0154761	0.622339	0.181581
005	CTV	0.922222	0.0297141	0.9803	0.405513
006	CTV	0.902705	0.0462569	0.72611	0.360836
007	CTV	0.958091	0.00706715	0.414303	0.0686364
008	CTV	0.92052	0.00901187	0.94453	0.103374
009	CTV	0.927104	0.0182305	0.520657	0.126726
010	CTV	0.929628	0.00779064	0.728517	0.0852527
011	CTV	0.943029	0.00820242	0.538972	0.0744293
012	CTV	0.937339	0.0101833	0.514716	0.0928554
013	CTV	0.946327	0.0132771	0.574338	0.128048
014	CTV	0.943001	0.00556929	0.425207	0.0477189
015	CTV	0.936825	0.00894449	0.576102	0.0883668
016	CTV	0.952503	0.00351858	0.383891	0.0237736
017	CTV	0.951783	0.00809081	0.432846	0.068232
018	CTV	0.959538	0.00625453	0.485654	0.0805179
019	CTV	0.942167	0.0126381	0.57362	0.134602
020	CTV	0.937662	0.0137349	0.564933	0.127367
001	Rectum	0.918584	0.00866433	0.788676	0.0936529
002	Rectum	0.952272	0.00488719	0.483678	0.0540982
003	Rectum	0.86514	0.0255067	1.97267	0.656775
004	Rectum	0.925695	0.015164	0.562153	0.136442
005	Rectum	0.878793	0.0473947	1.23479	0.51846
006	Rectum	0.819436	0.0165238	1.53597	0.142088
007	Rectum	0.872665	0.0508537	0.99216	0.398527
008	Rectum	0.913265	0.00937386	0.700123	0.085411
009	Rectum	0.881999	0.0332388	1.1347	0.347002
010	Rectum	0.863945	0.0155774	1.72464	0.258733
011	Rectum	0.934522	0.0237238	0.495999	0.190875
012	Rectum	0.905522	0.013384	0.940383	0.166284
013	Rectum	0.892192	0.0271518	0.814408	0.244433
014	Rectum	0.915874	0.00851784	0.597657	0.0559268
015	Rectum	0.918134	0.0137759	0.646001	0.105105
016	Rectum	0.929859	0.00833987	0.779089	0.128848
017	Rectum	0.894437	0.0255628	1.06759	0.280554
018	Rectum	0.894048	0.0306624	0.79256	0.261003
019	Rectum	0.90515	0.012744	1.17768	0.227235
020	Rectum	0.92502	0.0076753	0.923981	0.130274
001	Bladder	0.971751	0.00442598	0.438918	0.0754277
002	Bladder	0.98484	0.00152603	0.341132	0.0311791
003	Bladder	0.981308	0.00331391	0.412477	0.0697498
004	Bladder	0.957696	0.0171897	0.656455	0.308883
005	Bladder	0.934166	0.0459453	1.16005	0.956659
006	Bladder	0.956055	0.0175845	0.713375	0.324143
007	Bladder	0.950071	0.0107841	0.594463	0.141453
008	Bladder	0.948751	0.0406387	1.16329	1.04962
009	Bladder	0.968184	0.00371383	0.550532	0.0539648
010	Bladder	0.967314	0.00823693	0.699525	0.167116
011	Bladder	0.977414	0.00348133	0.42506	0.0674866
012	Bladder	0.957432	0.0059226	0.580763	0.0823636
013	Bladder	0.978803	0.0126954	0.868522	1.07498
014	Bladder	0.981901	0.0037974	0.372708	0.0770997
015	Bladder	0.950481	0.0275923	1.03309	0.710789
016	Bladder	0.967453	0.0215231	1.04601	0.841055
017	Bladder	0.976189	0.00894465	0.559905	0.21465
018	Bladder	0.967922	0.00595054	0.493644	0.083709
019	Bladder	0.956842	0.0156868	1.19356	1.17688
020	Bladder	0.983243	0.00113393	0.433859	0.0321179
001	Femur Head Lt	0.973746	0.00175428	0.37396	0.0265553
002	Femur Head Lt	0.971923	0.00551138	0.387207	0.0790639
003	Femur Head Lt	0.97969	0.00182318	0.28568	0.0280711
004	Femur Head Lt	0.98314	0.00287191	0.22635	0.0290026
005	Femur Head Lt	0.963286	0.0175528	0.551844	0.283668
006	Femur Head Lt	0.964692	0.00183454	0.488625	0.0212367
007	Femur Head Lt	0.972962	0.011342	0.40363	0.242376
008	Femur Head Lt	0.977619	0.0014211	0.301788	0.0203383
009	Femur Head Lt	0.97303	0.00477723	0.389827	0.0821704
010	Femur Head Lt	0.973148	0.00450065	0.342565	0.0616535
011	Femur Head Lt	0.980968	0.00288599	0.303139	0.0468479
012	Femur Head Lt	0.976616	0.00589077	0.328994	0.0998389
013	Femur Head Lt	0.974666	0.00541436	0.377558	0.107031
014	Femur Head Lt	0.961135	0.00513757	0.486904	0.0731687
015	Femur Head Lt	0.979637	0.00351677	0.281958	0.045448
016	Femur Head Lt	0.975713	0.010123	0.350783	0.165832
017	Femur Head Lt	0.97721	0.00481557	0.297267	0.0590675
018	Femur Head Lt	0.97305	0.00566121	0.351921	0.0788705
019	Femur Head Lt	0.971384	0.00789581	0.430341	0.151035
020	Femur Head Lt	0.97402	0.00714441	0.372057	0.124143
001	Femur Head Rt	0.974013	0.00180946	0.366211	0.0279143
002	Femur Head Rt	0.968122	0.00862194	0.480984	0.149885
003	Femur Head Rt	0.977491	0.00451767	0.310579	0.0642465
004	Femur Head Rt	0.980446	0.00170031	0.258769	0.0197232
005	Femur Head Rt	0.965239	0.0163068	0.504135	0.255702
006	Femur Head Rt	0.970904	0.00562105	0.435467	0.157583
007	Femur Head Rt	0.977823	0.00311397	0.290258	0.0431338
008	Femur Head Rt	0.971422	0.00690685	0.381657	0.100607
009	Femur Head Rt	0.980082	0.00108173	0.272444	0.0143118
010	Femur Head Rt	0.968056	0.00733698	0.405304	0.101353
011	Femur Head Rt	0.98275	0.00176693	0.273587	0.029078
012	Femur Head Rt	0.971805	0.00747842	0.407124	0.126135
013	Femur Head Rt	0.977255	0.00429801	0.311717	0.0658025
014	Femur Head Rt	0.962281	0.00307264	0.472065	0.0491899
015	Femur Head Rt	0.979125	0.00481986	0.28802	0.0648763
016	Femur Head Rt	0.978345	0.00361807	0.296866	0.0557159
017	Femur Head Rt	0.973587	0.00298515	0.330439	0.0400891
018	Femur Head Rt	0.975561	0.00363019	0.310525	0.0459686
019	Femur Head Rt	0.976514	0.00734644	0.338268	0.133829
020	Femur Head Rt	0.977579	0.00184896	0.292319	0.0213647
