# Supplementary material for: A Dosimetric Comparison of the Accumulated Dose in Prostate SBRT for Non-Adaptive and Adaptive External Beam Radiotherapy
Source: Cancers (Basel). 2026 Apr 29;18(9):1417. doi: 10.3390/cancers18091417 (PMC13162975; doi:10.3390/cancers18091417)
Supplement: Supplementary file 1 [file cancers-18-01417-s001.zip › Table_S2.xlsx]

## Sheet: Sheet1
Contour	Target	Mean Difference MRgART	SD Difference MRgART	Mean Difference VMAT	SD Difference VMAT	Units
PTV	V36.25 Gy	0.1675	0.271366	0.383	0.665252	%
PTV	D0.03 ml	0.0405	0.0281901	0.03575	0.0292425	Gy
CTV	V40 Gy	0.456125	0.944916	0.435125	1.77098	%
Rectum	D0.5 ml	0.013625	0.560502	0.075875	0.594772	Gy
Rectum	V18.1 Gy	0.69125	6.72681	0.272375	6.48831	ml
Rectum	V29 Gy	0.17675	2.70007	0.156875	2.10447	%
Rectum	V32.6 Gy	0.148375	1.71961	0.055125	1.44129	%
Rectum	V36 Gy	0.044	0.290371	0.064125	0.315409	%
Bladder	V18.1 Gy	0.270125	5.06545	0.339375	4.54679	ml
Bladder	V37 Gy	0.261625	1.80444	0.3555	1.99828	%
Femur Head Lt	D1 ml	0.05575	0.116258	0.03225	0.105518	%
Femur Head Lt	V14.5 Gy	0.0195	0.0909013	0.008625	0.0402443	Gy
Femur Head Rt	D1 ml	0.04725	0.128378	0.03675	0.118682	%
Femur Head Rt	V14.5 Gy	0.003125	0.0336623	0.0035	0.0122319	Gy
